# Supplementary material for: E-concussion? an investigation of the representation of head impact events and concussion within popular sport-based video games
Source: PLoS One. 2025 Jul 22;20(7):e0328627. doi: 10.1371/journal.pone.0328627 (PMC12282857; doi:10.1371/journal.pone.0328627)
Supplement: S1 File — (XLSX) [file pone.0328627.s001.xlsx]

## Sheet: R22
Game Code	Head Acceleration Events Observed	Commentator References To Head Injuries or Concussion	In game References To Head Injuries Or Concussion	HAE-related Concussion Protocols Introduced	Injuries Noted	Notes
RUFRAST	13	0	0	0	0
RUCLER92	8	0	0	0	0
RULOUPER	11	0	0	0	0
RUITASFP	12	0	0	0	0
RUZEBLEI	7	0	0	0	0
RURSAUSA	18	0	0	0	0
RULIOSFP	11	0	0	0	0
RUSTIRE	12	0	0	0	0
RUOSPEDI	15	0	0	0	0
RUEDINEW	16	0	0	0	0
RUBULRNR	10	0	0	0	0
RUGEOST	10	0	0	0	1	Minor Injury at 10:26
RURSARCN	11	0	0	0	0
RUNEWSCO	10	0	0	0	0
RURSAENG	16	0	0	0	0
RUSHALOU	11	0	0	0	0
RUSHABUL	11	0	0	0	0
RUSTOSFP	13	0	0	0	0
Total	215	0	0	0	1
Averages	11.9444	0	0	0	0.0555556
Standard Deviation	2.83823	0	0	0	0.235702
Range	11	0	0	0	0
Median	11	0	0	0	0
Skew	0.514705
Kurtosis	0.0844339
upper quartile	10	0	0	0	0
lower quartile	13.5	0	0	0	0

## Sheet: RLL4
Game Code	Head Acceleration Events Observed	Commentator References To Head Injuries or Concussion	In-game References To Head Injuries Or Concussion	HAE-related Concussion Protocols Introduced	Injuries Noted	Notes
RLIREMAG	3	0	0	0	1	A player was diagnosed with having a thigh strain, and continued playing.
RLTRUSHE	4	0	0	0	2	One player was diagnosed with a broken arm, the player was shown to be in pain in a cut scene. However, there was no visualisation of the player being substituted or removed. One player was diagnosed with a neck sprain and continued playing.
RLINDPAN	3	0	0	0	0
RLCRUJET	3	0	0	0	0
RLWSTGER	4	0	0	0	1	Player diagnosed with a bulging disc, during a cut scene the player was shown flying on the floor clutching and stretching their back. No substitution was shown or presented.
RLTRUBLK	6	0	0	0	1	Player diagnosed with a back muscle strain, during a cut scene the player was shown flying on the floor clutching and stretching their back. No substitution was shown or presented.
RLMELMAN	8	0	0	0	1	Player diagnosed with corked thigh, player continued to play on.
RLNEWNQL	5	0	1	0	3	Player diagnosed with an ankle sprain, who continued to play after the injury for a short period of time before running off seemingly substituted. A second player was diagnosed with adductor tendinopathy. During a cut scene this player was shown stretching his leg. A third player was diangosed with concussion on the field (11:25). The player stays on the field until the full time whilstle. There …
RLWSTILL	3	0	0	0	1	Player diagnosed with a rotator cuff tear, during a cut scene the player was seen clutching his shoulder. There was no visualisation of the player being substituted.
RLWORBRI	7	0	0	0	1	Player diagnosed with an ankle sprain. The player continued to play.
RLYRKWAR	5	0	0	0	1	Player diagnosed with a thigh strain. The player continued to play.
RLCANTIG	3	0	0	0	1	Player diagnosed with a posterior cruciate ligament injury. The player was shown grabbing his knee and stretching.
RLMHUNBAR	9	0	0	0	2	Player diagnosed with a labral tear, the player was shown clutching his knee. Second player diagnosed with a back muscle strain, clutching his back and stretching.
RLFIJWLD	7	0	0	0	1	A player was diagnosed with a hamstring injury, with the player remaining on the field of play.
RLHUDLEE	5	0	0	0	1	Player diagnosed with a corked thigh, the player continued to play.
RLWARIRO	8	0	0	0	1	Player diagnosed with a posterior cruciate ligament injury. The player was shown grabbing his knee and stretching.
RLGLDIRO	5	0	0	0	0
RLJETNEW	5	0	0	0	0
Total	93	0	1	0	18
Average	5.16667	0	0.0555556	0	1
Standard Deviation	1.94785	0	0.235702	0	0.766965
Range
Median	5	0	0
3
7

## Sheet: EAFC25
Game Code	Unintentional Head Acceleration Events Observed	Intentional Head Acceleration Events Observed	Commentator References To Head Injuries or Concussion	In-game References To Head Injuries Or Concussion	HAE-related Concussion Protocols Introduced	Injuries Noted	Notes
FCNICESWI	28	20	0	0	0	0
FCAMAKVK	12	12	0	0	0	2	1 injury was diagnosed as a twisted knee via a commentary reference and a dialogue box (unspecified). 1 injury was unspecified through a dialogue box.
FCQFKOLY	18	13	0	0	0	0
FCENGBO4	22	8	0	0	0	0
FCSVWCRY	23	27	0	0	0	0
FCAAVOVI	19	15	0	0	0	0
FCRCSABVB	14	11	0	0	0	0
FCPLZDRO	24	21	0	0	0	1	1 unspecified injury.
FCFRAHUN	20	26	0	0	0	0
FCARONAC	22	21	0	0	0	0
FCDJBEE	27	21	0	0	0	0
FCUSLDCEL	17	13	0	0	0	0
FCWATBRI	27	22	0	0	0	0
FCJBFCN	18	17	0	0	0	1	Commentator referece to playing being trodden on causing an injury and a dialogue box but the type of injury was not disclosed.
FCBRIRAN	23	24	0	0	0	0
FCTOTMON	17	7				0
Totals	331	278	0	0	0	4
Average	20.6875	17.375	0	0	0	0.25
Standard Deviation	4.64354	6.25966	0	0	0	0.57735
MEDIAN	21
IQR	5.5
LQR	17.75
UQR	23.25

## Sheet: EACF24
Game Code	Unintentional Head Acceleration Events Observed	Intentional Head Acceleration Events Observed	Commentator References To Head Injuries or Concussion	In-game References To Head Injuries Or Concussion	HAE-related Concussion Protocols Introduced	Injuries Noted	Notes
FAAFKROU	16	19	0	0	0	1	At 6:40 play was stopped after the ball went out of play due to an apparent leg injury. During the injury cut scene, the player was shown clutching his leg in pain. Team mates approached the injured player alongside the referee. The referee made the signal for medical staff to come onto the field; but no injury staff personel were shown in the game. The player was substituted, but the player was …
FRBNYVAR	16	13	0	0	0	1	Unspecified injury at 22:17 displayed through a dialogue box only.
FCRAALT	21	19	0	0	0	0
FHACDRO	18	18	0	0	0	0
FRCSCRAV	25	25	0	0	0	1	Unspecified injury at 2:33 displayed through a dialogue box only.
FAPOSPA	21	12	0	0	0	0
FANTSTL	12	14	0	0	0	0
FTIGABE	11	14	0	0	0	0
FFCUWEL	17	21	0	0	0	0
FFCMPOR	13	18	0	0	0	1	Unspecified injury at 23:00 displayed through a dialogue box only.
FPENCRE	7	10	0	0	0	0
FPAURSCA	13	17	0	0	0	0
FOVIAJA	16	6	0	0	0	0
FTOTQRM	15	13	0	0	0	0
FEAGUCV	13	8	0	0	0	0
FSEAGOT	19	16	0	0	0	0
Totals	253	243	0	0	0	4
Averages	15.8125	15.1875	0	0	0	0.25
Standard Deviation	4.43048

## Sheet: Reliability
	EAFC24			EAFC25			R22			RLL4
Event	R1	R2	Event	R1	R2	Event	R1	R2	Event	R1	R2
01:02:00	2	2	00:32:00	2	2	00:29:45	2	2	01:04:00	2	2		1	DHEA Observed					EAFC24
01:06:00	2	2	00:50:00	1	1	00:34:27	2	2	01:10:39	2	2		2	No DHAE			INTER		Rater 2
01:26:00	2	2	01:51:00	1	1	00:35:25	2	2	01:16:22	2	2							1	2	SUM
02:41:00	2	2	02:00:00	1	1	00:38:59	2	2	01:21:43	1	2					Rater 1	1	9	1	10		Po	0.97619
03:25:00	2	2	02:43:00	1	1	00:47:21	2	2	01:34:51	2	2						2	0	32	32		Pe	0.64966
04:12:00	2	2	03:01:00	2	2	00:54:10	1	1	01:42:37	2	2						SUM	9	33	42		k	0.932039
04:48:00	2	2	04:44:00	1	2	00:56:20	1	1	02:00:05	2	2
05:01:00	2	2	04:55:00	2	2	01:06:00	2	2	03:07:14	1	1
06:14:00	2	2	05:09:00	2	2	01:10:30	2	2	03:18:36	1	1
06:16:00	2	2	05:25:00	1	1	01:14:25	1	1	03:23:59	2	2
06:35:00	2	2	05:28:00	1	1	01:18:31	2	2	03:30:58	2	2								EAFC25
06:50:00	1	1	05:44:00	2	2	01:26:00	2	2	03:40:57	2	2						INTER		Rater 2
06:52:00	2	2	05:57:00	2	2	01:34:00	2	2	03:55:40	1	1							1	2	SUM
08:04:00	2	2	05:59:00	2	2	01:43:15	2	2	04:04:08	1	1					Rater 1	1	12	2	14		Po	0.933333
08:54:00	1	2	06:12:00	1	1	01:49:04	2	2	04:09:57	2	2						2	2	44	46		Pe	0.642222
09:08:00	1	1	06:13:00	2	2	01:57:08	2	2	04:20:24	2	2						SUM	14	46	60		k	0.813665
09:10:00	1	1	06:15:00	2	2	02:26:35	2	2	04:29:48	1	1
11:43:00	2	2	06:17:00	2	2	02:47:15	1	1	04:39:59	2	2
12:10:00	2	2	06:22:00	2	2	02:54:02	1	1	05:39:59	2	2
12:40:00	2	2	06:47:00	2	2	03:00:00	2	2	05:51:25	2	1								R22
12:54:00	1	1	07:00:00	2	2	03:13:14	1	1	05:58:42	2	2						INTER		Rater 2
13:09:00	2	2	07:04:00	2	2	03:18:16	2	2	06:05:21	2	2							1	2	SUM
13:16:00	2	2	07:07:00	2	1	03:30:06	2	2	06:12:36	2	2					Rater 1	1	19	2	21		Po	0.942029
13:16:00	1	1	07:26:00	2	2	04:15:04	1	2	06:28:37	2	2						2	2	46	48		Pe	0.57656
13:53:00	2	2	07:32:00	2	2	04:22:58	2	2	06:39:22	2	2						SUM	21	48	69		k	0.863095
15:04:00	2	2	07:34:00	2	2	04:24:21	2	2	06:46:26	2	2
15:18:00	2	2	07:44:00	1	1	04:28:10	2	2	06:54:13	2	2
16:39:00	2	2	08:00:00	2	2	04:35:59	2	2	07:02:37	2	2
16:57:00	2	2	08:13:00	2	2	04:38:31	2	2	07:12:00	1	1								RLL4
17:28:00	2	2	08:34:00	1	1	05:04:19	1	1	07:31:45	2	2						INTER		Rater 2
17:51:00	2	2	08:47:00	2	2	05:31:10	2	2	07:39:39	2	2							1	2	SUM
18:29:00	1	1	10:06:00	2	2	05:43:14	2	2	07:47:47	2	2					Rater 1	1	11	2	13		Po	0.9375
19:33:00	2	2	11:11:00	2	2	06:00:00	1	1	07:56:59	2	2						2	2	49	51		Pe	0.67627
19:44:00	2	2	11:19:00	2	2	06:09:40	1	1	08:31:28	2	2						SUM	13	51	64		k	0.806938
20:19:00	2	2	11:34:00	2	2	06:14:56	2	2	08:39:37	1	1
20:31:00	2	2	11:55:00	2	2	06:19:24	2	2	08:47:26	2	1
21:08:00	2	2	11:56:00	2	2	06:27:40	2	2	08:24:28	2	2
21:33:00	2	2	12:04:00	2	2	06:30:36	1	2	09:03:39	2	2
21:34:00	1	1	12:31:00	2	2	06:32:04	2	2	09:15:03	2	2
22:00:00	1	1	12:45:00	2	2	06:48:01	2	2	09:24:10	2	2
22:51:00	1	1	13:01:00	2	2	06:52:28	1	1	09:33:57	2	2
23:49:00	2	2	13:13:00	2	2	07:01:49	1	1	09:41:03	2	2
			13:17:00	1	1	07:11:26	2	2	09:55:44	1	1
			13:27:00	2	2	07:21:17	2	2	10:02:55	2	2
			13:50:00	1	1	07:24:16	2	2	10:11:55	2	2
			14:00:00	2	2	07:35:59	2	2	10:12:53	1	2
			14:01:00	2	1	07:38:19	2	2	10:24:29	2	2
			14:30:00	2	2	07:46:16	1	1	10:33:18	1	1
			14:51:00	2	2	07:52:10	1	1	10:51:18	2	2
			15:08:00	2	2	07:55:34	2	2	11:00:16	2	2
			15:41:00	2	2	08:17:58	2	2	11:08:18	1	1
			15:50:00	1	1	08:26:36	2	2	11:17:49	2	2
			16:00:00	2	2	08:35:16	2	2	11:26:55	2	2
			16:20:00	2	2	08:40:32	2	2	11:40:47	2	2
			16:38:00	2	2	09:17:27	1	1	11:49:59	2	2
			16:53:00	2	2	09:24:53	2	1	11:58:38	2	2
			17:36:00	2	2	09:26:57	1	1	12:07:06	1	1
			17:40:00	2	2	09:35:46	1	1	12:14:48	2	2
			17:53:00	1	2	09:48:12	1	1	12:59:36	2	2
			17:57:00	2	2	09:56:40	2	2	13:08:20	2	2
						01:00:00	1	1	13:18:18	2	2
						01:10:31	2	2	13:26:37	2	2
						10:36:00	2	2	13:35:10	2	2
						10:38:30	2	2	13:47:19	2	2
						10:46:00	2	2
						11:11:04	2	1
						11:15:06	2	2
						11:25:05	1	1
						11:43:52	2	2
